# Supplementary material for: Effects of Overexpression of Neurosecretory Protein GL-Precursor Gene on Glucose Homeostasis and Insulin Sensitivity in Mice
Source: Int J Mol Sci. 2021 Apr 28;22(9):4681. doi: 10.3390/ijms22094681 (PMC8125475; doi:10.3390/ijms22094681)
Supplement: Supplementary file 1 [file ijms-22-04681-s001.zip]

Archive with 1 entries (1 files):
- ijms-1180272-supplementary(1).pdf
